# Supplementary material for: Exosome-Mediated Paracrine Signaling Unveils miR-1246 as a Driver of Aggressiveness in Fusion-Negative Rhabdomyosarcoma
Source: Cancers (Basel). 2024 Apr 25;16(9):1652. doi: 10.3390/cancers16091652 (PMC11083369; doi:10.3390/cancers16091652)
Supplement: Supplementary file 1 [file cancers-16-01652-s001.zip]

Archive with 2 entries (2 files):
- cancers-2898162-supplementary.pdf
- File S1. The original western blot figures .pdf
